# Supplementary material for: Optimization and Identification of Single Mutation in Hemoglobin Variants with 2,2,2 Trifluoroethanol Modified Digestion Method and Nano−LC Coupled MALDI MS/MS
Source: Molecules. 2022 Sep 26;27(19):6357. doi: 10.3390/molecules27196357 (PMC9572498; doi:10.3390/molecules27196357)
Supplement: Supplementary file 1 [file molecules-27-06357-s001.zip]

Archive with 2 entries (2 files):
- molecules-1877166-supplementary.pdf
- Supplementary file 2_Hb variant database.fasta
